# Supplementary material for: Multidisciplinary Tumor Board Evaluation of Pediatric Patients with Adrenocortical Tumors Across Seven International Centers
Source: Cancers (Basel). 2025 Mar 17;17(6):1014. doi: 10.3390/cancers17061014 (PMC11940591; doi:10.3390/cancers17061014)
Supplement: Supplementary file 1 [file cancers-17-01014-s001.zip]

Archive with 1 entries (1 files):
- cancers-3500227-supplementary.pdf
